# Supplementary material for: Recovery After Critical Illness: A Meta‐Ethnography of Patient, Family and Staff Perspectives
Source: J Adv Nurs. 2025 Oct 2;82(5):4876–94. doi: 10.1111/jan.70189 (PMC13069234; doi:10.1111/jan.70189)
Supplement: Supplementary file 1 — Data S1: jan70189‐sup‐0001‐DataS1.zip. [file JAN-82-4876-s001.zip]

Archive with 2 entries (2 files):
- Supplementary material_GRADE_final.docx
- Supplementary_emerge_final.docx
